# Supplementary material for: Design and Synthesis of a Novel 4-aryl-N-(2-alkoxythieno [2,3-b]pyrazine-3-yl)-4-arylpiperazine-1-carboxamide DGG200064 Showed Therapeutic Effect on Colon Cancer through G2/M Arrest
Source: Pharmaceuticals (Basel). 2022 Apr 20;15(5):502. doi: 10.3390/ph15050502 (PMC9143821; doi:10.3390/ph15050502)
Supplement: Supplementary file 1 [file pharmaceuticals-15-00502-s001.zip]

Archive with 1 entries (1 files):
- pharmaceuticals-1657853-supplementary.pdf
